# Supplementary material for: OsCERK1 Contributes to Cupric Oxide Nanoparticles Induced Phytotoxicity and Basal Resistance against Blast by Regulating the Anti-Oxidant System in Rice
Source: J Fungi (Basel). 2022 Dec 26;9(1):36. doi: 10.3390/jof9010036 (PMC9866703; doi:10.3390/jof9010036)
Supplement: Supplementary file 1 [file jof-09-00036-s001.zip]

Archive with 1 entries (1 files):
- jof-2071803-Supplementary.pdf
